# Supplementary material for: Molecular evolution of hatching enzymes and their paralogous genes in vertebrates
Source: BMC Ecol Evol. 2022 Feb 2;22:9. doi: 10.1186/s12862-022-01966-2 (PMC8812170; doi:10.1186/s12862-022-01966-2)
Supplement: Supplementary file 2 — Additional file 2: Table S1. Species used for genomic comparison. [file 12862_2022_1966_MOESM2_ESM.xlsx]

## Sheet: Sheet1
Notation in this paper	Scientific name	Accession number of genomic sequence
Ghost shark	Callorhinchus milii	GCA_000165045.2
Skate	Amblyraja radiata	GCA_010909765.2
Catshark	Scyliorhinus canicula	GCA_902713615.1
Mouse	Mus musculus	GCA_001624775.1
Opposum	Monodelphis domestica	GCF_000002295.2
Platypus	Ornithorhynchus anatinus	GCA_004115215.4
Chicken	Gallus gallus	GCA_016699485.1
Quail	Coturnix japonica	GCA_001577835.1
Alligator	Alligator mississippiensis	GCA_001541185.1
Turtle	Pelodiscus sinensis	GCA_000230535.1
Anole	Anolis carolinensis	GCA_000090745.1
Python	Python bivittatus	GCA_000186305.2
Frog (Western clawed frog)	Xenopus tropicalis	GCA_000004195.3
African clawed frog	Xenopus laevis	GCA_001663975.1
High Himalaya frog	Nanorana parkeri	GCA_000935625.1
Two-lined caecilian	Rhinatrema bivittatum	GCA_901001135.1
Coelacanth	Latimeria chalumnae	GCA_000225785.1
Reedfish	Erpetoichthys calabaricus	GCA_900747795.2
Sturgeon	Acipenser ruthenus	GCA_010645085.1
Spotted gar	Lepisosteus oculatus	GCA_000242695.1
Arowana	Scleropages formosus	GCA_900964775.1
Zebrafish	Danio rerio	GCA_000002035.4
Trout	Oncorhynchus mykiss	GCA_002163495.1
Pike	Esox lucius	GCA_004634155.1
Croaker	Larimichthys crocea	GCA_000972845.2
Seabass	Dicentrarchus labrax	GCA_000689215.1
Stickleback	Gasterosteus aculeatus	GCA_016920845.1
Tetraodon	Tetraodon nigroviridis	GCA_000180735.1
Platyfish	Xiphophorus maculatus	GCA_002775205.2
Guppy	Poecilia reticulata	GCA_000633615.2
Molly	Poecilia formosa	GCA_000485575.1
Medaka	Oryzias latipes (HdrR)	GCA_002234675.1
